# Supplementary material for: NFκB1 Polymorphisms Are Associated with Severe Influenza A (H1N1) Virus Infection in a Canadian Population
Source: Microorganisms. 2022 Sep 21;10(10):1886. doi: 10.3390/microorganisms10101886 (PMC9606957; doi:10.3390/microorganisms10101886)
Supplement: Supplementary file 1 [file microorganisms-10-01886-s001.zip]

Archive with 1 entries (1 files):
- microorganisms-1855842-supplementary.pdf
